# Supplementary material for: Integrating Anti-Phosphatidylserine/Prothrombin Antibodies Testing into Antiphospholipid Syndrome Diagnostics: A Multidomain, Expert Perception-Based Health Technology Assessment
Source: Diagnostics (Basel). 2026 Feb 1;16(3):434. doi: 10.3390/diagnostics16030434 (PMC12896444; doi:10.3390/diagnostics16030434)
Supplement: Supplementary file 1 [file diagnostics-16-00434-s001.zip]

Archive with 1 entries (1 files):
- diagnostics-4042694-supplementary.pdf
